# Supplementary material for: Sex‐differential associations of MC3R p.F45S with human metabolic profile
Source: J Neuroendocrinol. 2026 Jun 16;38(6):e70214. doi: 10.1111/jne.70214 (PMC13272279; doi:10.1111/jne.70214)
Supplement: Supplementary file 2 — TABLE S2. Shortlisted variables predicted to cause loss of function (with SIFT and PolyPhen filtering). TABLE S3. MxF refers to the value reported for the variant: sex interaction. TABLE S4. Summary of IGF1, IGF1R, and IGFBP associations. TABLE S5. Shaded areas denote omitted analyses, either due to excessive skewness in data distributions, or because transformation was unnecessary for already normal distributions or logistic analysis, or it was unnecessary due to a sex‐specific condition. TABLE S6. Summary of inter‐variable correlations. [file JNE-38-e70214-s001.xlsx]

## Sheet: Contents
List of Supplementary Tables
Table S1	Literature screening of reported variants
Table S2	Shortlisted variables predicted to cause loss of function (with SIFT and PolyPhen filtering)
Table S3	Summary of sexual maturation timings and growth associations
Table S4	Summary of IGF1, IGF1R, and IGFBP associations
Table S5	Summary of anthropometric, dietary and metabolic associations
Table S6	Summary of inter-variable correlations

## Sheet: Table_S1
Table S1	Literature screening of reported variants
	Compliation of variants reported in human studies and functional testing (up to the end of 2024)
KEY
green highlight	complete loss of function reported
blue highlight	partial loss of function reported
purple highlight	no loss of function reported
MC3R variant	Reported phenotype	Functionally tested?	Additional notes	Ref
T6K	influence on weight and BMI in obese population	N	Caucasian	Zegers et al., 2010
	associated with polycystic ovary syndrome	N	Turkey	Hepsen et al., 2019
	high Hba1c (did not significant after multiple corrections)	N	Brazil	Fajardo et al., 2023
T6K + V81I	no association with obesity or diabetes	N	French caucasian	Hani et al., 2001
	no association with type 2 diabetes	N	Maori	Wong et al., 2002
	association with higher insulin-glucose ratio and leptin, but not obesity	N	Finnish	Schalin-Jäntti et al., 2002
	greater fat mass, plasma leptin, insulin levels, insulin resistance	N	more common in African-American children than Caucasian	Feng et al., 2005
	lower rates of lipid oxidation, and higher rates of glucose oxidation, in the fasted state; higher insulin levels in glucose tolerance test	N	Finnish offspring of patients with Type 2 Diabetes	Sutton et al., 2006
	heterozygotes had a higher BMI z-score – results suggest a gene x diet interaction for weight loss	N	Italian children and adolescents with obesity	Santoro et al., 2007
	reported higher leptin, body fat, insulin sensitivity	N	Children with obesity (Chinese, Malay, Indian and other)	Lee et al., 2007
	greater BMI, fat mass and energy intake, but no alteration in REE or TEE	N	Children and adolescents (African American or White)	Savastano et al., 2009
	associated with decreased obesity and total cholesterol in coloured pupils	N	South African children	Yako et al., 2011
	higher respiratory quotient and glucose oxidation; no difference in anthropometrical and body composition measurement	N	Chilean obese children	Obregón et al., 2012
	lower cholesterol; no association between BMI and physical activity	N	South African adolescents	Yako et al., 2013
	obesity- and insulin resistance-associated SNPs	N	African population has a higher risk allele frequency than European	Yoshiuchi, 2016
	associated with adiposity gain	N	Asian children (birth to 2y)	Aris et al., 2016
	no association with obesity-related cardiometabolic alterations	N	Chilean adults	Manriquez et al., 2018
	significantly greater BMI, fat mass and C-reactive protein levels	N	African-American	Demidowich et al., 2019
	does not confer risk to type 2 diabetes or major depressive disorder	N	Italy	Amin et al., 2022
	significantly linked to polycystic ovary syndrome	N	Italy	Wu et al., 2024
S17T	higher prevalence in individuals with obesity	Y - partial loss of function	Severely obese subjects of Italian and French origin	Mencarelli et al., 2011
A33T	identified in children with severe early onset obesity	Y - no loss of function	Asian children	Ong et al., 2024
E43L	identified in children with severe early onset obesity	Y - complete loss of function	Asian children	Ong et al., 2024
V44I	increased BMI did not remain signficant after correction for multiple testing	N	German	Zheng et al., 2023
	patients have a significant delay in puberty onset and decreased height	Y - no loss of function	UK Biobank	Lam et al., 2021
F45S	identified in severely obese individuals	N	German	Zheng et al., 2023
	patients have a significant delay in puberty onset, decreased height, and decreased ALM:BMI	Y - complete loss of function	UK Biobank	Lam et al., 2021
	identified in patients with constitutional delay of growth and puberty	N	UK Biobank, ALSPAC	Duckett et al., 2023
V51L	identified in children with severe early onset obesity	Y - no loss of function	Asian children	Ong et al., 2024
L53R		Y - complete loss of function	UK Biobank	Lam et al., 2021
I57T		Y - no loss of function	UK Biobank	Lam et al., 2021
G67S	classified as variant of uncertain significance - likely no phenotype	N	Verona and Naples	Morandi et al., 2024
H70R	identified in obese 12 year old with weight gain from 8 years of age	N	Qatari	Mohammed et al., 2023
I87T	identified in severely obese individuals but does not predispose	N	North American adults	Calton et al., 2009
A70T	impaired signalling; heterozygotes = higher leptin, adiposity and less hunger. May be a predisposing factor to childhood obesity	Y - partial loss of function	Children with obesity (Chinese, Malay, Indian and other)	Lee et al., 2007
V81I (A241G)	no significant differences to explain obese phenotype	N	Caucasian and african american women	Li et al., 2000
	significant assocation with hyperleptinemia and hyperinsulinemia in obese subjects	N	Greek caucasian women	Yiannakouris et al., 2004
	signifcantly associated with increased body fat percentage	N	Malaysia	Zaharan et al., 2018
F82S	identified in children with obesity, but not causative	N	Belgian	Zegers et al., 2013
S90F		Y - no loss of function	UK Biobank	Lam et al., 2021
M97I		Y - no loss of function	UK Biobank	Lam et al., 2021
D121Y	identified in patients with constitutional delay of growth and puberty, and in patients with Normosmic Idiopathic Hypogonadotropic Hypogonadism	Y - complete loss of function	UK Biobank, ALSPAC	Duckett et al., 2023
N128S	identified in child with obesity	Y - no loss of function	Flemish	Zegers et al., 2011
	identified in children with obesity, but not causative	N	Belgian	Zegers et al., 2013
M143I	impaired signalling; heterozygotes = higher leptin, adiposity and less hunger. May be a predisposing factor to childhood obesity	Y - partial loss of function	Children with obesity (Chinese, Malay, Indian and other)	Lee et al., 2007
I146N	identified in children with severe early onset obesity	Y - complete loss of function	Asian children	Ong et al., 2024
D158Y	higher prevalence in individuals with obesity	Y - complete loss of function	Severely obese subjects of Italian and French origin	Mencarelli et al., 2011
I183N	severe obesity and insulin sensitivity when combined with environmental and behavioural factors	N	children (ethnicity unspecified)	Lee et al., 2002
		Y - complete loss of function	cell assay	Tao et al., 2004; Rached et al., 2004
	impaired signalling; heterozygotes = higher leptin, adiposity and less hunger. May be a predisposing factor to childhood obesity	Y - partial loss of function	Children with obesity (Chinese, Malay, Indian and other)	Lee et al., 2007
V211I	identified in child with obesity	Y - no loss of function	Flemish	Zegers et al., 2011
L212F	identified in patients with constitutional delay of growth and puberty	Y - partial loss of function	UK Biobank, ALSPAC	Duckett et al., 2023
A214P		Y - complete loss of function	UK Biobank	Lam et al., 2021
R215W	identified in 5-year-old girl who started to gain weight at 1 year of age; also has hyperphagia, obstructive sleep apnea, and fatty infiltration of the liver	N	Sudanese	Mohammed et al., 2023
R220S	identified in severely obese individuals	N	German	Zheng et al., 2023
	patients have a significant delay in puberty onset, decreased height, decreased ALM:BMI, decreased total lean mass, and decreased levels of IGF-1	Y - partial loss of function	UK Biobank	Lam et al., 2021
	identified in patients with constitutional delay of growth and puberty, and in patients with Normosmic Idiopathic Hypogonadotropic Hypogonadism	N	UK Biobank, ALSPAC	Duckett et al., 2023
I225S	higher prevalence in individuals with obesity	Y - complete loss of function	Severely obese subjects of Italian and French origin	Mencarelli et al., 2011
A239T		Y - no loss of function	cell assay	Tao, 2007
	identified in Italian patients with obesity	Y - no loss of function	Italian, obese patients	Mencarelli et al., 2008
G240W	case study: delayed puberty; short stature; reduced levels of IGF1; obesity; controlled type 2 diabetes and hypertension; low ALM/ BMI ratio	Y - complete loss of function	UK Biobank; case study = Bangladeshi origin	Lam et al., 2021
C245S	identified in patients with constitutional delay of growth and puberty	Y - complete loss of function	UK Biobank, ALSPAC	Duckett et al., 2023
L249F	identified in children with obesity, but not causative	N	Belgian	Zegers et al., 2013
R257S	identified in children with obesity, but not causative	N	Belgian	Zegers et al., 2013
	identified in obese children and adolescents	N	Polish	Cieslak et al., 2013
A259T	may predispose to obesity	Y - partial loss of function	Chinese	Wang et al., 2021
A260V	identified in severely obese individuals but does not predispose	N	North American adults	Calton et al., 2009
L260V		Y - no loss of function	UK Biobank	Lam et al., 2021
M275T	identified in severely obese individuals but does not predispose	N	North American adults	Calton et al., 2009
T280S	higher prevalence in individuals with obesity	Y - partial loss of function	Severely obese subjects of Italian and French origin	Mencarelli et al., 2011
T290S	identified in severely obese individuals but does not predispose	N	North American adults	Calton et al., 2009
S292T		Y - no loss of function	UK Biobank	Lam et al., 2021
L297V	identified in severely obese individuals but does not predispose	N	North American adults	Calton et al., 2009
I298S	identified in severely obese individuals	N	German	Zheng et al., 2023
L299V	found in child with obesity	Y - partial loss of function	Flemish	Zegers et al., 2011
R302W	identified as an attributor to mild obesity	N	Spanish patients with severe early-onset obesity	Serra-Juhé et al., 2020
E305K	identified in patients with Normosmic Idiopathic Hypogonadotropic Hypogonadism	N	UK Biobank, ALSPAC	Duckett et al., 2023
I335S		Y - complete loss of function	cell assay	Tao, 2007
	identified in Italian patients with obesity	Y - complete loss of function	Italian, obese patients	Mencarelli et al., 2008
	all carriers were obese - may have a small predisposing effect	N	Polish	Cieslak et al., 2013
X361S		Y - no loss of function	cell assay	Tao, 2007
	identified in Italian patients with obesity	Y - no loss of function	Italian, obese patients	Mencarelli et al., 2008
rs6127698	associated with susceptibility to multifocal tuberculosis	N	Southern China	Xu et al., 2020
rs11575886	may be a risk factor for pulmonary tuberculosis development	N	Korea	Park et al., 2014
+2138InsCAGACC	faulty body fat partitioning association	N	Quebec family study	Boucher et al., 2002
	no obesity association	N	Children and adolescents (African American or White)	Savastano et al., 2009
	higher scores for emotional eating in girls; lower scores for enjoyment of food in boys	N	Chilean children	Obregón et al., 2010

## Sheet: Table_S2
Table S2	Shortlisted variables predicted to cause loss of function (with SIFT and PolyPhen filtering)
KEY
yellow highlight	in vitro testing of cAMP levels is significantly less than WT
navy highlight	in vitro testing of cAMP levels is not significantly different to WT
pink highlight	identified variant in clinical linterature but not tested in vitro
Uploaded variation	Location	Feature	Consequence	Protein_position	Amino_acids	IMPACT	VARIANT_CLASS	SIFT	PolyPhen	EXON	INTRON	LoF	MAF (EUR)	MAC (EUR)
20:56248977:T:C	chr20:56248977	ENST00000243911	missense_variant	45	F/S	MODERATE	SNV	deleterious(0)	probably_damaging(0.994)	1/1	-	-	0.000675439	510
20:56248988:G:A	chr20:56248988	ENST00000243911	missense_variant	49	G/S	MODERATE	SNV	deleterious(0.01)	probably_damaging(0.998)	1/1	-	-	3.97317e-06	0
20:56248989:G:C	chr20:56248989	ENST00000243911	missense_variant	49	G/A	MODERATE	SNV	deleterious(0.03)	probably_damaging(0.998)	1/1	-	-	0	0
20:56248988:G:T	chr20:56248988	ENST00000243911	missense_variant	49	G/C	MODERATE	SNV	deleterious(0.01)	probably_damaging(1)	1/1	-	-	0	0
20:56249001:T:G	chr20:56249001	ENST00000243911	missense_variant	53	L/R	MODERATE	SNV	deleterious(0)	probably_damaging(0.998)	1/1	-	-	6.62195e-06	4.99898
20:56249047:C:A	chr20:56249047	ENST00000243911	missense_variant	68	N/K	MODERATE	SNV	deleterious(0)	probably_damaging(0.998)	1/1	-	-	0.000105951	79.9837
20:56249045:A:C	chr20:56249045	ENST00000243911	missense_variant	68	N/H	MODERATE	SNV	deleterious(0.01)	probably_damaging(0.999)	1/1	-	-	0	0
20:56249049:T:C	chr20:56249049	ENST00000243911	missense_variant	69	L/P	MODERATE	SNV	deleterious(0)	probably_damaging(1)	1/1	-	-	0	0
20:56249051:C:A	chr20:56249051	ENST00000243911	missense_variant	70	H/N	MODERATE	SNV	deleterious(0.01)	probably_damaging(0.995)	1/1	-	-	0	0
20:56249051:C:T	chr20:56249051	ENST00000243911	missense_variant	70	H/Y	MODERATE	SNV	deleterious(0)	probably_damaging(0.996)	1/1	-	-	1.32439e-06	0
20:56249058:C:T	chr20:56249058	ENST00000243911	missense_variant	72	P/L	MODERATE	SNV	deleterious(0.03)	probably_damaging(0.999)	1/1	-	-	1.32439e-06	0
20:56249061:T:C	chr20:56249061	ENST00000243911	missense_variant	73	M/T	MODERATE	SNV	deleterious(0.01)	probably_damaging(0.985)	1/1	-	-	5.29756e-06	0
20:56249080:C:G	chr20:56249080	ENST00000243911	missense_variant	79	S/R	MODERATE	SNV	deleterious(0)	probably_damaging(0.999)	1/1	-	-	1.85415e-05	13.9971
20:56249082:T:G	chr20:56249082	ENST00000243911	missense_variant	80	L/R	MODERATE	SNV	deleterious(0.01)	probably_damaging(1)	1/1	-	-	1.32439e-06	0
20:56249094:A:C	chr20:56249094	ENST00000243911	missense_variant	84	D/A	MODERATE	SNV	deleterious(0)	probably_damaging(0.999)	1/1	-	-	7.94635e-06	5.99878
20:56249093:G:A	chr20:56249093	ENST00000243911	missense_variant	84	D/N	MODERATE	SNV	deleterious(0.04)	probably_damaging(0.999)	1/1	-	-	0	0
20:56249106:G:A	chr20:56249106	ENST00000243911	missense_variant	88	S/N	MODERATE	SNV	deleterious(0)	probably_damaging(0.996)	1/1	-	-	1.32439e-06	0
20:56249112:C:T	chr20:56249112	ENST00000243911	missense_variant	90	S/F	MODERATE	SNV	deleterious(0)	probably_damaging(0.999)	1/1	-	-	9.27074e-06	6.99857
20:56249114:A:G	chr20:56249114	ENST00000243911	missense_variant	91	N/D	MODERATE	SNV	deleterious(0.02)	probably_damaging(0.996)	1/1	-	-	1.32439e-06	0
20:56249115:A:G	chr20:56249115	ENST00000243911	missense_variant	91	N/S	MODERATE	SNV	deleterious(0.02)	probably_damaging(0.996)	1/1	-	-	1.05951e-05	7.99837
20:56249123:G:C	chr20:56249123	ENST00000243911	missense_variant	94	E/Q	MODERATE	SNV	deleterious(0)	probably_damaging(0.998)	1/1	-	-	5.29756e-06	0
20:56249127:C:G	chr20:56249127	ENST00000243911	missense_variant	95	T/S	MODERATE	SNV	deleterious(0.02)	probably_damaging(0.996)	1/1	-	-	0	0
20:56249126:A:C	chr20:56249126	ENST00000243911	missense_variant	95	T/P	MODERATE	SNV	deleterious(0)	probably_damaging(0.999)	1/1	-	-	1.32439e-06	0
20:56249204:G:T	chr20:56249204	ENST00000243911	missense_variant	121	D/Y	MODERATE	SNV	deleterious(0)	probably_damaging(1)	1/1	-	-	6.62195e-06	4.99898
20:56249216:T:A	chr20:56249216	ENST00000243911	missense_variant	125	C/S	MODERATE	SNV	deleterious(0)	probably_damaging(0.998)	1/1	-	-	0	0
20:56249216:T:C	chr20:56249216	ENST00000243911	missense_variant	125	C/R	MODERATE	SNV	deleterious(0)	probably_damaging(0.999)	1/1	-	-	5.29756e-06	0
20:56249223:C:T	chr20:56249223	ENST00000243911	missense_variant	127	S/F	MODERATE	SNV	deleterious(0.01)	probably_damaging(0.999)	1/1	-	-	1.32439e-06	0
20:56249226:T:C	chr20:56249226	ENST00000243911	missense_variant	128	L/P	MODERATE	SNV	deleterious(0)	probably_damaging(1)	1/1	-	-	0	0
20:56249238:T:C	chr20:56249238	ENST00000243911	missense_variant	132	I/T	MODERATE	SNV	deleterious(0)	probably_damaging(0.998)	1/1	-	-	2.64878e-06	0
20:56249246:C:A	chr20:56249246	ENST00000243911	missense_variant	135	L/I	MODERATE	SNV	deleterious(0)	probably_damaging(0.998)	1/1	-	-	1.32439e-06	0
20:56249250:T:C	chr20:56249250	ENST00000243911	missense_variant	136	L/P	MODERATE	SNV	deleterious(0.04)	probably_damaging(1)	1/1	-	-	3.97317e-06	0
20:56249255:A:G	chr20:56249255	ENST00000243911	missense_variant	138	I/V	MODERATE	SNV	deleterious(0.02)	probably_damaging(0.988)	1/1	-	-	< 6.62E-06	<5
20:56249258:G:A	chr20:56249258	ENST00000243911	missense_variant	139	A/T	MODERATE	SNV	deleterious(0.01)	probably_damaging(0.999)	1/1	-	-	3.97317e-06	0
20:56249264:G:A	chr20:56249264	ENST00000243911	missense_variant	141	D/N	MODERATE	SNV	deleterious(0.04)	probably_damaging(0.999)	1/1	-	-	< 6.62E-06	<5
20:56249268:G:A	chr20:56249268	ENST00000243911	missense_variant	142	R/K	MODERATE	SNV	deleterious(0)	probably_damaging(0.993)	1/1	-	-	< 6.62E-06	<5
20:56249279:A:G	chr20:56249279	ENST00000243911	missense_variant	146	I/V	MODERATE	SNV	deleterious(0.02)	probably_damaging(0.988)	1/1	-	-	< 6.62E-06	<5
20:56249280:T:A	chr20:56249280	ENST00000243911	missense_variant	146	I/N	MODERATE	SNV	deleterious(0)	probably_damaging(0.999)	1/1	-	-	0	0
20:56249282:T:C	chr20:56249282	ENST00000243911	missense_variant	147	F/L	MODERATE	SNV	deleterious(0)	probably_damaging(0.993)	1/1	-	-	0	0
20:56249289:C:T	chr20:56249289	ENST00000243911	missense_variant	149	A/V	MODERATE	SNV	deleterious(0)	probably_damaging(0.998)	1/1	-	-	1.05951e-05	7.99837
20:56249289:C:A	chr20:56249289	ENST00000243911	missense_variant	149	A/E	MODERATE	SNV	deleterious(0)	probably_damaging(0.999)	1/1	-	-	0	0
20:56249288:G:A	chr20:56249288	ENST00000243911	missense_variant	149	A/T	MODERATE	SNV	deleterious(0.02)	probably_damaging(0.999)	1/1	-	-	1.19195e-05	8.99816
20:56249292:T:G	chr20:56249292	ENST00000243911	missense_variant	150	L/R	MODERATE	SNV	deleterious(0)	probably_damaging(1)	1/1	-	-	0	0
20:56249298:A:G	chr20:56249298	ENST00000243911	missense_variant	152	Y/C	MODERATE	SNV	deleterious(0.01)	probably_damaging(0.999)	1/1	-	-	1.32439e-06	0
20:56249304:G:T	chr20:56249304	ENST00000243911	missense_variant	154	S/I	MODERATE	SNV	deleterious(0)	probably_damaging(0.999)	1/1	-	-	2.91366e-05	21.9955
20:56249305:C:A	chr20:56249305	ENST00000243911	missense_variant	154	S/R	MODERATE	SNV	deleterious(0.01)	probably_damaging(0.999)	1/1	-	-	0	0
20:56249305:C:G	chr20:56249305	ENST00000243911	missense_variant	154	S/R	MODERATE	SNV	deleterious(0.01)	probably_damaging(0.999)	1/1	-	-	< 6.62E-06	<5
20:56249306:A:G	chr20:56249306	ENST00000243911	missense_variant	155	I/V	MODERATE	SNV	deleterious(0.01)	probably_damaging(0.988)	1/1	-	-	0	0
20:56249379:T:C	chr20:56249379	ENST00000243911	missense_variant	179	F/S	MODERATE	SNV	deleterious(0)	probably_damaging(0.999)	1/1	-	-	< 6.62E-06	<5
20:56249381:A:T	chr20:56249381	ENST00000243911	missense_variant	180	I/F	MODERATE	SNV	deleterious(0)	probably_damaging(0.998)	1/1	-	-	< 6.62E-06	<5
20:56249388:A:G	chr20:56249388	ENST00000243911	missense_variant	182	Y/C	MODERATE	SNV	deleterious(0.01)	probably_damaging(0.98)	1/1	-	-	0	0
20:56249396:A:G	chr20:56249396	ENST00000243911	missense_variant	185	S/G	MODERATE	SNV	deleterious(0.01)	probably_damaging(0.993)	1/1	-	-	1.45683e-05	10.9978
20:56249409:T:C	chr20:56249409	ENST00000243911	missense_variant	189	I/T	MODERATE	SNV	deleterious(0.02)	probably_damaging(0.998)	1/1	-	-	< 6.62E-06	<5
20:56249417:C:G	chr20:56249417	ENST00000243911	missense_variant	192	L/V	MODERATE	SNV	deleterious(0)	probably_damaging(0.998)	1/1	-	-	< 6.62E-06	<5
20:56249418:T:C	chr20:56249418	ENST00000243911	missense_variant	192	L/P	MODERATE	SNV	deleterious(0)	probably_damaging(1)	1/1	-	-	0	0
20:56249460:T:C	chr20:56249460	ENST00000243911	missense_variant	206	L/P	MODERATE	SNV	deleterious(0)	probably_damaging(0.987)	1/1	-	-	0	0
20:56249468:C:T	chr20:56249468	ENST00000243911	missense_variant	209	H/Y	MODERATE	SNV	deleterious(0.02)	probably_damaging(0.996)	1/1	-	-	< 6.62E-06	<5
20:56249469:A:C	chr20:56249469	ENST00000243911	missense_variant	209	H/P	MODERATE	SNV	deleterious(0.01)	probably_damaging(0.999)	1/1	-	-	0	0
20:56249484:C:G	chr20:56249484	ENST00000243911	missense_variant	214	A/G	MODERATE	SNV	deleterious(0)	probably_damaging(0.998)	1/1	-	-	0	0
20:56249487:G:A	chr20:56249487	ENST00000243911	missense_variant	215	R/Q	MODERATE	SNV	deleterious(0.02)	probably_damaging(0.998)	1/1	-	-	< 6.62E-06	<5
20:56249486:C:T	chr20:56249486	ENST00000243911	missense_variant	215	R/W	MODERATE	SNV	deleterious(0.01)	probably_damaging(1)	1/1	-	-	< 6.62E-06	<5
20:56249505:T:G	chr20:56249505	ENST00000243911	missense_variant	221	I/R	MODERATE	SNV	deleterious(0)	probably_damaging(0.999)	1/1	-	-	< 6.62E-06	<5
20:56249514:T:C	chr20:56249514	ENST00000243911	missense_variant	224	L/P	MODERATE	SNV	deleterious(0.02)	probably_damaging(0.987)	1/1	-	-	< 6.62E-06	<5
20:56249559:A:T	chr20:56249559	ENST00000243911	missense_variant	239	K/M	MODERATE	SNV	deleterious(0)	probably_damaging(0.987)	1/1	-	-	< 6.62E-06	<5
20:56249561:G:T	chr20:56249561	ENST00000243911	missense_variant	240	G/W	MODERATE	SNV	deleterious(0)	probably_damaging(1)	1/1	-	-	0	0
20:56249565:C:T	chr20:56249565	ENST00000243911	missense_variant	241	A/V	MODERATE	SNV	deleterious(0)	probably_damaging(0.998)	1/1	-	-	< 6.62E-06	<5
20:56249564:G:A	chr20:56249564	ENST00000243911	missense_variant	241	A/T	MODERATE	SNV	deleterious(0.01)	probably_damaging(0.999)	1/1	-	-	< 6.62E-06	<5
20:56249571:C:G	chr20:56249571	ENST00000243911	missense_variant	243	T/S	MODERATE	SNV	deleterious(0.01)	probably_damaging(0.996)	1/1	-	-	5.82732e-05	43.991
20:56249571:C:A	chr20:56249571	ENST00000243911	missense_variant	243	T/N	MODERATE	SNV	deleterious(0)	probably_damaging(0.998)	1/1	-	-	< 6.62E-06	<5
20:56249571:C:T	chr20:56249571	ENST00000243911	missense_variant	243	T/I	MODERATE	SNV	deleterious(0.01)	probably_damaging(0.999)	1/1	-	-	0	0
20:56249573:A:T	chr20:56249573	ENST00000243911	missense_variant	244	I/F	MODERATE	SNV	deleterious(0)	probably_damaging(0.998)	1/1	-	-	0	0
20:56249574:T:A	chr20:56249574	ENST00000243911	missense_variant	244	I/N	MODERATE	SNV	deleterious(0)	probably_damaging(0.999)	1/1	-	-	0	0
20:56249582:C:T	chr20:56249582	ENST00000243911	missense_variant	247	L/F	MODERATE	SNV	deleterious(0)	probably_damaging(0.999)	1/1	-	-	7.94635e-06	5.99878
20:56249583:T:C	chr20:56249583	ENST00000243911	missense_variant	247	L/P	MODERATE	SNV	deleterious(0)	probably_damaging(1)	1/1	-	-	0	0
20:56249588:G:A	chr20:56249588	ENST00000243911	missense_variant	249	G/S	MODERATE	SNV	deleterious(0)	probably_damaging(1)	1/1	-	-	0.000133763	100.979
20:56249588:G:C	chr20:56249588	ENST00000243911	missense_variant	249	G/R	MODERATE	SNV	deleterious(0)	probably_damaging(1)	1/1	-	-	< 6.62E-06	<5
20:56249588:G:T	chr20:56249588	ENST00000243911	missense_variant	249	G/C	MODERATE	SNV	deleterious(0)	probably_damaging(1)	1/1	-	-	0	0
20:56249594:T:C	chr20:56249594	ENST00000243911	missense_variant	251	F/L	MODERATE	SNV	deleterious(0)	probably_damaging(0.993)	1/1	-	-	< 6.62E-06	<5
20:56249603:T:C	chr20:56249603	ENST00000243911	missense_variant	254	C/R	MODERATE	SNV	deleterious(0)	probably_damaging(0.999)	1/1	-	-	< 6.62E-06	<5
20:56249613:C:A	chr20:56249613	ENST00000243911	missense_variant	257	P/H	MODERATE	SNV	deleterious(0)	probably_damaging(1)	1/1	-	-	4.37049e-05	32.9933
20:56249613:C:G	chr20:56249613	ENST00000243911	missense_variant	257	P/R	MODERATE	SNV	deleterious(0)	probably_damaging(1)	1/1	-	-	7.94635e-06	5.99878
20:56249617:C:G	chr20:56249617	ENST00000243911	missense_variant	258	F/L	MODERATE	SNV	deleterious(0.03)	probably_damaging(0.993)	1/1	-	-	< 6.62E-06	<5
20:56249618:T:C	chr20:56249618	ENST00000243911	missense_variant	259	F/L	MODERATE	SNV	deleterious(0.01)	probably_damaging(0.993)	1/1	-	-	< 6.62E-06	<5
20:56249621:C:G	chr20:56249621	ENST00000243911	missense_variant	260	L/V	MODERATE	SNV	deleterious(0.02)	probably_damaging(0.998)	1/1	-	-	0.000360234	271.945
20:56249624:C:T	chr20:56249624	ENST00000243911	missense_variant	261	H/Y	MODERATE	SNV	deleterious(0.01)	probably_damaging(0.996)	1/1	-	-	< 6.62E-06	<5
20:56249627:C:G	chr20:56249627	ENST00000243911	missense_variant	262	L/V	MODERATE	SNV	deleterious(0)	probably_damaging(0.998)	1/1	-	-	3.97317e-05	29.9939
20:56249634:T:G	chr20:56249634	ENST00000243911	missense_variant	264	L/R	MODERATE	SNV	deleterious(0)	probably_damaging(1)	1/1	-	-	< 6.62E-06	<5
20:56249649:C:G	chr20:56249649	ENST00000243911	missense_variant	269	P/R	MODERATE	SNV	deleterious(0.01)	probably_damaging(1)	1/1	-	-	< 6.62E-06	<5
20:56249672:T:C	chr20:56249672	ENST00000243911	missense_variant	277	Y/H	MODERATE	SNV	deleterious(0)	probably_damaging(0.999)	1/1	-	-	< 6.62E-06	<5
20:56249686:C:A	chr20:56249686	ENST00000243911	missense_variant	281	F/L	MODERATE	SNV	deleterious(0)	probably_damaging(0.993)	1/1	-	-	< 6.62E-06	<5
20:56249702:C:G	chr20:56249702	ENST00000243911	missense_variant	287	L/V	MODERATE	SNV	deleterious(0)	probably_damaging(0.998)	1/1	-	-	< 6.62E-06	<5
20:56249702:C:T	chr20:56249702	ENST00000243911	missense_variant	287	L/F	MODERATE	SNV	deleterious(0)	probably_damaging(0.999)	1/1	-	-	< 6.62E-06	<5
20:56249707:C:G	chr20:56249707	ENST00000243911	missense_variant	288	I/M	MODERATE	SNV	deleterious(0.02)	probably_damaging(0.999)	1/1	-	-	1.45683e-05	10.9978
20:56249709:T:G	chr20:56249709	ENST00000243911	missense_variant	289	M/R	MODERATE	SNV	deleterious(0)	probably_damaging(0.994)	1/1	-	-	0	0
20:56249711:T:C	chr20:56249711	ENST00000243911	missense_variant	290	C/R	MODERATE	SNV	deleterious(0)	probably_damaging(0.999)	1/1	-	-	0	0
20:56249717:T:A	chr20:56249717	ENST00000243911	missense_variant	292	S/T	MODERATE	SNV	deleterious(0)	probably_damaging(0.995)	1/1	-	-	< 6.62E-06	<5
20:56249718:C:A	chr20:56249718	ENST00000243911	missense_variant	292	S/Y	MODERATE	SNV	deleterious(0.01)	probably_damaging(0.999)	1/1	-	-	< 6.62E-06	<5
20:56249726:G:T	chr20:56249726	ENST00000243911	missense_variant	295	D/Y	MODERATE	SNV	deleterious(0)	probably_damaging(1)	1/1	-	-	7.94635e-06	5.99878
20:56249735:A:G	chr20:56249735	ENST00000243911	missense_variant	298	I/V	MODERATE	SNV	deleterious(0)	probably_damaging(0.988)	1/1	-	-	< 6.62E-06	<5
20:56249735:A:T	chr20:56249735	ENST00000243911	missense_variant	298	I/F	MODERATE	SNV	deleterious(0)	probably_damaging(0.998)	1/1	-	-	5.16513e-05	38.992
20:56249736:T:C	chr20:56249736	ENST00000243911	missense_variant	298	I/T	MODERATE	SNV	deleterious(0)	probably_damaging(0.998)	1/1	-	-	5.16513e-05	38.992
20:56249756:G:A	chr20:56249756	ENST00000243911	missense_variant	305	E/K	MODERATE	SNV	deleterious(0)	probably_damaging(0.986)	1/1	-	-	7.94635e-06	5.99878
20:56249762:C:T	chr20:56249762	ENST00000243911	missense_variant	307	R/C	MODERATE	SNV	deleterious(0.01)	probably_damaging(0.996)	1/1	-	-	< 6.62E-06	<5
20:56249763:G:A	chr20:56249763	ENST00000243911	missense_variant	307	R/H	MODERATE	SNV	deleterious(0.03)	probably_damaging(0.996)	1/1	-	-	< 6.62E-06	<5
20:56249771:T:A	chr20:56249771	ENST00000243911	missense_variant	310	F/I	MODERATE	SNV	deleterious(0.02)	probably_damaging(0.992)	1/1	-	-	< 6.62E-06	<5
20:56249777:G:C	chr20:56249777	ENST00000243911	missense_variant	312	E/Q	MODERATE	SNV	deleterious(0)	probably_damaging(0.994)	1/1	-	-	< 6.62E-06	<5
20:56249786:T:C	chr20:56249786	ENST00000243911	missense_variant	315	C/R	MODERATE	SNV	deleterious(0)	probably_damaging(0.996)	1/1	-	-	6.0922e-05	45.9906

## Sheet: Table_S3
Table S3	Summary of sexual maturation timings and growth associations
MxF refers to the value reported for the variant: sex interaction
		age at menarche (years)				age at menopause (years)				total fertile period (years)				facial hair (younger than average)				facial hair (older than average)				sitting height, or torso length (cm)				standing height (cm)				leg length (cm)				torso: leg length
data input to model	cohort	N	β	SE	p	N	β	SE	p	N	β	SE	p	N	OR	SE	p	N	OR	SE	p	N	β	SE	p	N	β	SE	p	N	β	SE	p	N	β	SE	p
all data values	all																					376311	-0.699478	0.161564	1.5e-05	376628	-1.275	0.2801	5.31e-06	376229	-0.574195	0.193865	0.003058	376229	3.943e-05	0.003062	0.989726
	male													139823	0.58	0.3627	0.133315	149176	1.58	0.1703	0.006881	173314	-0.6984	0.1595	1.19e-05	173449	-1.24	0.4344	0.004307	173260	-0.224569	0.298284	0.451529	173260	0.009308	0.004382	0.033683
	female	197840	0.501527	0.0990128	4.08e-07	116836	0.0719	0.3985	0.8568	114406	-0.4324	0.4211	0.30445									202997	-0.435094	0.212753	0.04085	203179	-1.30882	0.363823	0.000321	202969	-0.872542	0.253789	0.000586	202691	0.00839	0.00405	0.0383
	MxF																					376311	-0.617	0.3243	0.057116	376628	-0.05339	0.5623	0.924353	376229	0.671193	0.389166	0.084583	376229	-0.01786	0.006147	0.00367
data values within z +/- 4	all																					376023	-0.6984	0.1595	1.19e-05	376608	-1.276	0.2797	5.04e-06	376100	-0.5738	0.1927	0.002902	374339	0.001421	0.002813	0.613472
	male																					173160	-1.00163	0.243652	3.94e-05	173443	-1.241	0.4338	0.004241	173194	-0.218934	0.296542	0.460339	172530	-0.007808	0.004264	0.067098
	female	197721	0.50443	0.0983126	2.89e-07	116381	-0.0167	0.3825	0.9653	114037	-0.5053	0.4072	0.214587									202863	-0.443323	0.210163	0.034909	203165	-1.311	0.3633	0.000308	202906	-0.876458	0.252214	0.000511	201809	-0.004574	0.0039	0.240787
	MxF																					376023	-0.5949	0.3201	0.063127	376608	0.05545	0.5615	0.921327	376100	0.6801	3.868	0.078716	374339	-0.01368	0.005644	0.015385

## Sheet: Table_S4
Table S4	Summary of IGF1, IGF1R, and IGFBP associations
		IGF1				IGF1R				IGFBP1				IGFBP2				IGFBP3				IGFBP4				IGFBP6				IGFBP7
data input to model	cohort	N	β	SE	p	N	β	SE	p	N	β	SE	p	N	β	SE	p	N	β	SE	p	N	β	SE	p	N	β	SE	p	N	β	SE	p
all data values	all	358032	-0.29791	0.248381	0.230371	39105	0.03513	0.03477	0.31235	39711	-0.2365	0.2079	0.255335	39701	0.0711267	0.108758	0.513122	39436	-0.008094	0.04676	0.86258	38777	-0.06985	0.07099	0.32515	39103	-0.1124	0.04775	0.018554	39769	-0.03831	0.04831	0.42779
	male	165062	-0.23927	0.369984	0.517825	18100	-0.003227	0.05727	0.95506	18404	-0.0447366	0.358557	0.900708	18398	0.3118	0.1787	0.081057	18280	-0.0752	0.08431	0.372452	17975	-0.128119	0.121999	0.293658	18124	-0.1339	0.08226	0.103682	18426	-0.03185	0.08183	0.6971
	female	192970	-0.3382	0.3345	0.31195	21005	0.0542	0.04373	0.215219	21307	-0.3408	0.251863	0.176025	21303	-0.06004	0.1376	0.662626	21156	0.02176	0.00336	0.68335	20802	-0.03582	0.08663	0.6793	20979	-0.1036	0.05801	0.07406	21343	-0.03899	0.05941	0.51158
data values within z +/- 4	all	357533	-0.253756	0.241414	0.2932	39019	-0.0003188	0.03307	0.992308	39711	as above			39701	as above			39283	-0.01288	0.04455	0.772554	38577	-0.05377	0.06571	0.4133	38948	-0.1045	0.04472	0.019412	39587	-0.03039	0.04459	0.49557
	male	164807	-0.185164	0.3569	0.603922	18060	-0.0001627	0.05509	0.99764	18404	as above			18398	as above			21119	-0.08407	0.07833	0.283162	17844	-0.1078	0.1103	0.32865	18010	-0.1204	0.07517	0.109265	18317	-0.02451	0.07443	0.741956
	female	192726	-0.3019	0.3271	0.355997	20959	-0.001116	0.04103	0.978292	21307	as above			21303	as above			18164	0.02113	0.05238	0.68661	20733	-0.0221142	0.0819191	0.7872	20938	-0.09988	0.05557	0.07233	21270	-0.032	0.05548	0.564094

## Sheet: Table_S5
Table S5	Summary of anthropometric, dietary and metabolic associations
Shaded areas denote omitted analyses, either due to excessive skewness in data distributions, or because transformation was unnecessary for already normal distributions or logistic analysis, or it was unnecessary due to a sex-specific condition
MxF refers to the value reported for the variant: sex interaction
"as above’ refers to the cohort analysis with all data points, as no outliers were detected within the ±4 standard deviation threshold
		fat mass (kg)				lean mass index (m/h²)				fat: lean mass (kg)				BMI				ALM : BMI (m²)				waist circumference (cm)				SCAT: VAT				carbohydrate intake (%)				fat intake (%)				protein intake (%)				sucrose intake (% of all sugars)				Calorie intake (kcal)
data input to model	cohort	N	β	SE	p	N	β	SE	p	N	β	SE	p	N	β	SE	p	N	β	SE	p	N	β	SE	p	N	β	SE	p	N	β	SE	p	N	β	SE	p	N	β	SE	p	N	β	SE	p	N	β	SE	p
all data values	all	58086	0.236229	1.08316	0.827357	58068	-0.17464	0.184189	0.34305	58086	0.01483	0.0217	0.494233	376130	0.266557	0.209861	0.204029	57738	-0.02913	0.01143	0.01085	376802	0.100012	0.526983	0.84948	43081	0.08908	0.1205	0.45963	43994	3.40605	1.22514	0.00544	43994	-2.24911	1.0218	0.02773	43994	-0.69575	0.549857	0.2058	43996	0.0707	1.63	0.965376	43996	1.77942	85.8243	0.983459
	male	28255	2.19999	1.47611	0.13613	28249	0.0928973	0.309053	0.763732	28255	0.04503	0.02248	0.045228	173235	0.119495	0.278409	0.66777	28118	-0.05041	0.01983	0.01102	173585	-0.109618	0.741126	0.882416	20941	0.2005	0.09419	0.033297	20385	0.703	2.023	0.7282	20385	-2.61498	1.67291	0.11804	20385	-0.66429	0.891583	0.45624	20387	-5.57506	2.87413	0.05243	20387	68.51	158.562	0.6657
	female	29831	-1.315	1.556	0.3979	29819	-0.370455	0.222227	0.09552	29831	-0.01147	0.03468	0.74075	202895	0.38687	0.307212	0.207925	29620	-0.01447	0.01319	0.272577	203217	0.269198	0.743567	0.717325	22140	0.007098	0.202947	0.9721	23609	4.9946	1.54305	0.00121	23609	-2.091	1.296	0.10666	23609	0.6896	0.7027	0.32644	23609	3.0601	1.92266	0.1115	23609	-36.55	95.9	0.7031
	MxF	58086	2.93502	2.20519	0.183207	58068	0.0010632	1.30779	0.999351	58086	0.04011	0.04418	0.363888	376130	-0.292343	0.421359	0.487802	57738	-0.03604	0.02328	0.121542	376802	-0.394235	1.05787	0.709395	43081	0.2363	0.2451	0.335	43994	-4.44003	2.54842	0.081469	43994	-0.521436	2.12552	0.80621	43994	0.0333185	1.1438	0.9768	43996	-8.5175	3.38562	0.01188	43996	95.4811	178.53	0.592778
data values within z +/- 4	all	57945	0.359392	1.05366	0.733039	58026	-0.1717	0.1823	0.3462	58026	0.01589	0.02149	0.459796	374937	0.167268	0.202509	0.408816	57737	-0.02913	0.01143	0.010814	376518	0.04326	0.522958	0.934073	42961	0.1096	0.1123	0.32895	43954	3.37916	1.21431	0.005392	43978	-2.23734	1.01831	0.02802	43881	-0.642159	0.529183	0.2249	43779	-0.056809	1.62194	0.97206	43873	-84.7259	83.2184	0.30863
	male	28192	2.31907	1.42955	0.104764	28211	0.103165	0.304117	0.73444	28254	0.04506	0.02246	0.044848	172872	-0.0030966	0.271253	0.99089	28117	-0.05042	0.01982	0.01097	173348	-0.250496	0.730723	0.731745	20941	as above			20370	0.681064	2.00819	0.7345	20379	-2.59553	1.66794	0.1197	20339	-0.614197	0.856772	0.47346	20218	-5.56255	2.86738	0.0524	20287	-177.659	153.797	0.24804
	female	29753	-1.19437	1.51668	0.431	29815	-0.371741	0.221481	0.09327	29772	-0.009724	0.03429	0.77672	202065	0.3069	0.2947	0.297744	29620	as above			203170	0.283371	0.741083	0.702184	22020	0.04275	0.187384	0.819539	23584	4.95492	1.52741	0.00118	23599	-2.08476	1.29123	0.10642	23542	-0.628125	0.677077	0.35357	23561	3.06877	1.91341	0.10877	23586	-33.3957	94.0987	0.7227
	MxF	57945	2.91289	2.14514	0.1745	58026	0.0168832	1.3031	0.989663	58026	0.03846	0.04376	0.379432	374937	-0.341826	0.406622	0.400546	57737	-0.03602	0.00327	0.121655	376518	-0.551701	1.05	0.599283	42961	0.1993	0.2284	0.38303	43954	-4.42419	2.5259	0.079862	43978	-0.516452	2.11826	0.80738	43881	0.0205698	1.1008	0.9851	43779	-8.53583	3.3737	0.011406	43873	-155.87	174.322	0.37125
log (all data values)	all													376130	0.007556	0.007291	0.300062
	male													173235	0.0009306	0.009619	0.92293
	female													202895	0.01296	0.01071	0.226211
	MxF													376130	-0.0131	0.01464	0.371019
log (data values within z +/- 4)	all													374937	0.004838	0.007155	0.498903					376518	0.0001673	0.005735	0.976724	42961	0.0717	0.04294	0.09499
	male													172872	-0.002541	0.009494	0.78898					173348	-0.003159	0.007431	0.67075	20941	0.1497	0.068	0.027708
	female													202065	0.01087	0.01047	0.298984					203170	0.002878	0.008508	0.735115	22020	0.01674	0.05513	0.761429
	MxF													374937	-0.01468	0.01437	0.306928					376518	-0.006355	0.01151	0.58101	42961	0.1384	0.08737	0.113078
Inverse normalised data values	all																																					43994	-0.1448	0.1295	0.263343	43996	-0.0005405	0.13072	0.9967	43996	-0.06368	0.1292	0.6222
	male																																					20385	-0.1666	0.2149	0.43806	20387	-0.4329	0.2177	0.0468	20387	-0.06849	0.2155	0.75062
	female																																					23609	-0.126807	0.162624	0.43554	23609	0.2789	0.1634	0.08788	23609	-0.06063	0.1612	0.7069
	MxF																																					23609	-0.03517	0.2736	0.898	43996	-0.003323	0.2736	0.99	43996	-0.2027	0.2735	0.4587
Inverse normalised data values within z +/- 4	all																																					43881	-0.140953	0.129847	0.27769	43779	-0.0001838	0.1308	0.9989	43873	-0.1238	0.1307	0.34368
	male																																					20339	-0.1629	0.2155	0.44965	20218	-0.4332	0.218	0.047	20287	-0.2323	0.2216	0.2945
	female																																					23542	-0.12211	0.163046	0.45391	23561	0.2791	0.1635	0.08779	23586	-0.05913	0.1617	0.7146
	MxF																																					43881	-0.0335	0.2736	0.903	43779	-0.002895	0.2736	0.2736	43873	0.05194	0.2779	0.852
[truncated: 56 more columns]

## Sheet: Table_S6
Table S6	Summary of inter-variable correlations
			variable: variant			variable: variant: sex
variables	sex	N (het;hom)	β	SE	P-value	β	SE	P-value
fat: lean mass; HbA1c	all	78; 55058	-1.523	3.393	0.65344	11.6	7.03	0.098
	male	31; 26796	10.29	6.86	0.13357
	female	47; 28262	-1.3	2.97	0.661
fat: lean mass; Circ. Sat. FAs	all	53; 34386	-0.9211	1.609	0.5669	1.697	2.985	0.5695
	male	22; 16755	0.6393	2.723	0.81441
	female	31; 17631	-0.9271	1.471	0.52861
SCAT: VAT; Circ. Sat. FAs	all	45; 25879	-0.56039	0.283	0.04796	-1.9462	1.1546	0.09188
	male	17; 12586	-2.51	1.22	0.03962
	female	28; 13293	-0.55	0.257	0.03249
fat mass; SCAT:VAT	all	62; 42860	0.04365	0.01784	0.01441	0.04591	0.03002	0.12624
	male	24; 20848	-0.00294	0.01203	0.807
	female	38; 22012	0.0428	0.023	0.06471
fat mass; HbA1c	all	78; 55058	-0.0737	0.082	0.37107	0.1287	0.1217	0.29029
	male	31; 26796	0.05706	0.09982	0.5676
	female	47; 28262	-0.068	0.0722	0.346005
SCAT: VAT; HbA1c	all	64; 40851	0.29455	0.7052	0.67618	-0.1898	2.013	0.92491
	male	26; 19868	0.2371	2.0997	0.9101
	female	38; 20983	0.3091	0.6196	0.6179
